# Supplementary material for: Efficacy of Repeated Low-Level Red Light (RLRL) therapy on myopia outcomes in children: a systematic review and meta-analysis
Source: BMC Ophthalmol. 2024 Feb 20;24:78. doi: 10.1186/s12886-024-03337-5 (PMC10877869; doi:10.1186/s12886-024-03337-5)
Supplement: Supplementary file 3 — Additional file 3. Table showing summary sheet of characteristic of the included studies. [file 12886_2024_3337_MOESM3_ESM.xlsx]

## Sheet: Summary
Additional file 3: Table showing summary sheet of characteristic of the included studies
Study ID (Last name of first author and year)	Study design	Follow up	Centers	Total sample size	Study arms		Patients main inclusion criteria	Study conclusion	RLRL description
					Treatment	Control
xiong2021	RCT	1, 3, and 6 months	Outpatient Clinic of the Nanchang University Affiliated Eye Hospital, Nanchang, China	300 children	RLRL with single-vision distance spectacles (n = 74)	control (n = 74) with single-vision distance spectacles the entire day	The inclusion criteria were age 6 to 16 years, spherical power plus half cylinder power, spherical equivalent refractive error (SER) ≤ −0.50 D after cyclopentanone use, and 10 to 21mmHg noncontact tonometer intraocular pressure.	Our study found that OK lens-wearing and treatment with LLLT more effectively slowed the progression of myopia than single-vision distance spectacles after a 6-month period of treatment. We also found some factors that were significantly correlated with changes in AL and SFChT. Therefore, an evaluation of basic characteristics, such as age, SE, and AL, can lead to advanced screening for high-risk…	LLLT (power, 2 ± 0:5 mW; wavelength, 650 nm; Ya Kun Optoelectronic Co., Ltd., Wuhan, China) twice per day for 3 minutes each session, with at least a 4-hour interval between sessions. After the first measurement session, each child returned for follow-up examinations at 1, 3, and 6 months.
Jiang2022	RCT	1-, 3-, 6-, and 12-month follow-up visits.	5 study centers from 4 tertiary hospitals in China.	264 children	119 children with RLRL and SVS	145 single-vision spectacle (SVS) wear	Eligible participants were children 8 to 13 years of age with myopia of cycloplegic spherical equivalent refraction (SER) of e1.00 to e5.00 D, astigmatism of 2.50 D or less, anisometropia of 1.50 D or less, and best-corrected visual acuity (BCVA) of 0.0 logarithm of the minimum angle of resolution or more (Snellen equivalent, 1.0 or 20/20) in either eye, and participants were willing to participa…	Repeated low-level red-light therapy is a promising alternative treatment for myopia control in children with good user acceptability and no documented functional or structural damage.	It consists of semiconductor laser diodes, which deliver low-level red light with a wavelength of 650 ± 10 nm at an illuminance level of approximately 1600 lux through the pupil to the fundus. Based on calculations completed by an independent lab, the light power going through a 4-mm pupil is 0.29 mW and is classified as class 1 under the International Electrotechnical Commission 60825-1:2014 sta…
tian2022	RCT	6 months	Beijing Tongren Hospital in Beijing, China	224 children	112 childern in the RLRL group underwent treatment twice daily, each lasting for 3 min, there was an interval of at least 4 h between treatments using single-vision spectacles.	112 childern using single-vision spectacles only	1) age 6–12 years (2) cyclo- plegic spherical equivalent error (SER) of - 6diopter(D)to- 0.5D([- 6D,B - 0.5D) in both eyes (3) astigmatism of 2.50 D or less (4) willingness to participate in the study and sign an informed consent form.	650 nm LLRL significantly slowed down the myopia progression in children aged 6–12 years, and there was no observable side effect in the short term.	In the LLRL group, children underwent treat- ment twice a day, each of which lasted 3 min. The interval between two treatments was 4 h or more. The light source used was a single-wave- length (650 nm) weak red-light laser, with low intensity, and whose radiation category is Class 1 light. Such light can be used safely in eyes and this has been verified by the State Administration for Market Regul…
Chen2022	RCT	for 12 months of therapy and 3 months after cessation	the Optometry Center of the Affiliated Xuzhou Municipal Hospital of Xuzhou Medical University (The First People’s Hospital of Xuzhou), China	102 children	The RLRL group (n=51) and instructed to wear single-focus spectacles throughout the daytime.	Single-focus spectacles (SFS) group (n=51)and instructed to wear single-focus spectacles throughout the daytime	The inclusion criteria were as follows: (1) age 6–13 years and myopia of−0.75 to−6.00 dioptre (D) cycloplegic spherical equivalent refraction (SER); (2) astigmatism of−1.50 D or less in both eyes, anisometropia of−1.50 D or less, and best-corrected visual acuity (BCVA) of 0.00 logMAR or better in both eyes; and (3) intraocular pressure of 10 to 21 mmHg	LRL is an efective measure for preventing and controlling myopia, and it may also have the ability to improve the accommodative function. There may be a slight myopic rebound after its cessation. The efect of long-term LRL therapy needs to be further explored.	LRL group underwent LRL therapy twice per day for 3 min each session, with at least a 4-h interval between sessions. Subjects wore SFS and received LRL therapy provided by a laser device that emitted red-light of 635 nm and power of 0.35±0.02 mW
Dong2023	RCT	6 months	2 hospitals in Baotou, China.	112 children	The RLRL therapy (n=56) was provided by a desktop red-light therapy device and administered at home	The sham device (n=55) was the same device but with only 10% of the original device’s power and SVS	Children aged 7 to 12 years with myopia of cycloplegic spherical equivalent refraction (SER) of at least e0.50 diopter (D), astigmatism of 1.50 D or less, and anisometropia of 1.50 D or less who were willing to participate in the study and accept random allocation in grouping were enrolled in this clinical trial.	In myopic children, RLRL therapy with 100% power significantly reduced myopia progression over 6 months compared with those treated with a sham device of 10% original power. The RLRL treatment was well tolerated without treatment-related adverse effects.	A desktop red-light therapy device (Eyerising; Suzhou Xuanjia Optoelectronics Technology) The light power entering a 4-mm pupil (the maximum pupil size under the condition of bright light exposure over 10 seconds) was 0.29 mW. These power levels are classified as class 1 under the International Electrotechnical Commission 60825-1:2014 standard, which is at a level considered safe for direct ocula…
