# Supplementary material for: Efficacy of Repeated Low-Level Red Light (RLRL) therapy on myopia outcomes in children: a systematic review and meta-analysis
Source: BMC Ophthalmol. 2024 Feb 20;24:78. doi: 10.1186/s12886-024-03337-5 (PMC10877869; doi:10.1186/s12886-024-03337-5)
Supplement: Supplementary file 4 — Additional file 4. Table showing risk of bias summary and the details of the studies quality. [file 12886_2024_3337_MOESM4_ESM.xlsx]

## Sheet: NRCT
Additional file 4: Table showing risk of bias summary and the details of the studies quality
Name	1	2	3	4	5	6	7	8	9	10	11	12	13	14	Total Score	Quality > 8 good 6-7 fair < 6 poor
	1. Was the study described as randomized, a randomized trial, a randomized clinical trial, or an RCT?	2. Was the method of randomization adequate (i.e., use of randomly generated assignment)?	3. Was the treatment allocation concealed (so that assignments could not be predicted)?	4. Were study participants and providers blinded to treatment group assignment?	5. Were the people assessing the outcomes blinded to the participants' group assignments?	6. Were the groups similar at baseline on important characteristics that could affect outcomes (e.g., demographics, risk factors, co-morbid conditions)?	7. Was the overall drop-out rate from the study at endpoint 20% or lower of the number allocated to treatment?	8. Was the differential drop-out rate (between treatment groups) at endpoint 15 percentage points or lower?	9. Was there high adherence to the intervention protocols for each treatment group?	10. Were other interventions avoided or similar in the groups (e.g., similar background treatments)?	11. Were outcomes assessed using valid and reliable measures, implemented consistently across all study participants?	12. Did the authors report that the sample size was sufficiently large to be able to detect a difference in the main outcome between groups with at least 80% power?	13. Were outcomes reported or subgroups analyzed prespecified (i.e., identified before analyses were conducted)?	14. Were all randomized participants analyzed in the group to which they were originally assigned, i.e., did they use an intention-to-treat analysis?
	YES / NO / Other "NA-NR-CD"	YES / NO / Other "NA-NR-CD"	YES / NO / Other "NA-NR-CD"	YES / NO / Other "NA-NR-CD"	YES / NO / Other "NA-NR-CD"	YES / NO / Other "NA-NR-CD"	YES / NO / Other "NA-NR-CD"	YES / NO / Other "NA-NR-CD"	YES / NO / Other "NA-NR-CD"	YES / NO / Other "NA-NR-CD"	YES / NO / Other "NA-NR-CD"	YES / NO / Other "NA-NR-CD"	YES / NO / Other "NA-NR-CD"	YES / NO / Other "NA-NR-CD"
Chen2022	Yes	Yes	Yes	No	Yes	Yes	Yes	Yes	Yes	Yes	Yes	No	Yes	No	12	Good
Dong2023	Yes	Yes	CD	Yes	Yes	Yes	Yes	Yes	Yes	Yes	Yes	Yes	Yes	Yes	13	Good
Jiang2022	Yes	Yes	No	No	Yes	NR	Yes	Yes	Yes	Yes	Yes	Yes	Yes	Yes	11	Good
Tian2022	Yes	Yes	No	No	Yes	Yes	Yes	Yes	Yes	Yes	Yes	NR	Yes	No	10	Good
Xiong2021	Yes	NR	NR	NR	NR	Yes	No	Yes	NR	Yes	Yes	NR	NR	NR	5	Poor
CD, cannot determine; NA, not applicable; NR, not reported. Quality was rated as for poor (0–5 out of 14 questions), for fair (6–8 out of 14 questions), or for good (9–14 out of 14 questions); NA: not applicable, NR: not reported.
